# Supplementary material for: ICU outcomes and survival in patients with severe COVID-19 in the largest health care system in central Florida
Source: PLoS One. 2021 Mar 25;16(3):e0249038. doi: 10.1371/journal.pone.0249038 (PMC7993561; doi:10.1371/journal.pone.0249038)
Supplement: S1 File — (XLSX) [file pone.0249038.s001.xlsx]

## Sheet: Sheet1
Assigned number	Discharged alive or died	Status	Age (y)	Age<55	Age 55-64	Age 65-74	Age>75	Gender	Male	Female	Race (African; Asian; White; Other; Other)	African	White	Other	Insurance (Commercial;Medicaid; Medicare; Self-pay)	Commercial	Medicare	Medicaid	Uninsured	Co-morbidities	#Cancer	#Cardiovascular: HTN	#Cardiovascular: CAD	#Cardiovascular: Stroke/TIA	#Cardiovascular: CHF	#Chronic respiratory disease: (Asthma)	#Chronic respiratory disease: (COPD)	# Currently taking ACEI/ARB or entresto	# Hx of PE/DVT	#Chronic respiratory disease: (OSA)	#Immunosuppression: HIV; Organ transplant	#CKD or ESRD	#Liver disease: Cirrhosis; Chronic HBV; Chronic HCV	DM	#Metabolic disease: Obesity; Morbid obesity(BMI>35)	Morbid obesity(BMI<25)	Morbid obesity (BMI 25-30)	Morbid obesity (BMI 30-40)	Morbid obesity (BMI > 40)	# Dementia	Smoker	Smoker	Travel outside of FL or contact with pt with confirmed COVID19	DNR( if any time during admission)	Was pt intubated on transfer	Tm(>38°)	Oxygen saturation(<90%)	Supplemental Oxygen at triage	Respiration rate>22
46	Alive	0	20	1	0	0	0	Female	0	1	White	0	1	0	Commercial	1	0	0	0	No	No	No	No	No	No	No	No	No	No	No	No	No	No	No	BMI ≤ 25	1	0	0	0	No	Non-smoker	0		Full code	Yes	No	No	No	No
14	Alive	0	43	1	0	0	0	Female	0	1	Other	0	0	1	Commercial	1	0	0	0	No	No	No	No	No	No	No	No	No	No	No	No	No	No	No	BMI ≤ 25	1	0	0	0	No	Non-smoker	0		Full Code		No	No	No	Yes
38	Alive	0	43	1	0	0	0	Female	0	1	White	0	1	0	Commercial	1	0	0	0	No	No	No	No	No	No	No	No	No	No	No	No	No	No	No	BMI ≤ 25	1	0	0	0	No	Non-smoker	0	Travel outstate	Full code	Yes	Yes	No	Yes	No
55	Alive	0	50	1	0	0	0	Female	0	1	White	0	1	0	Commercial	1	0	0	0	Yes	No	Yes	No	No	No	No	No	No	No	No	No	No	No	No	BMI ≤ 25	1	0	0	0	No	Non-smoker	0		Full code		No	No	No	No
24	Alive	0	56	0	1	0	0	Female	0	1	White	0	1	0	Commercial	1	0	0	0	No	No	No	No	No	No	No	No	No	No	No	No	No	No	No	BMI ≤ 25	1	0	0	0	No	Non-smoker	0		Full code	Yes	Yes	No	No	Yes
112	Alive	0	72	0	0	1	0	Female	0	1	White	0	1	0	Commercial	1	0	0	0	Yes	No	Yes	Yes	No	Yes	No	Yes	Yes	No	No	No	No	No	Yes	BMI ≤ 25	1	0	0	0	Yes	Current smoker	1		Full Code		No	No	No	No
45	Alive	0	78	0	0	0	1	Female	0	1	Other	0	0	1	Commercial	1	0	0	0	Yes	No	Yes	No	No	Yes	Yes	Yes	No	No	Yes	No	No	No	No	BMI ≤ 25	1	0	0	0	No	Current smoker	1		Full code	Yes	No	No	Yes	No
75	Dead	1	85	0	0	0	1	Female	0	1	White	0	1	0	Commercial	1	0	0	0	Yes	No	No	No	No	No	No	Yes	No	No	No	No	No	No	No	BMI ≤ 25	1	0	0	0	Yes	Current smoker	1		Full code		No	Yes	Yes	Yes
70	Alive	0	36	1	0	0	0	Female	0	1	Other	0	0	1	Commercial	1	0	0	0	Yes	No	No	No	No	No	No	No	No	No	No	No	No	No	Yes	BMI ≥ 40	0	0	0	1	No	Non-smoker	0	Contact with COVID19 pt	Full code	Yes	No	No	Yes	Yes
23	Dead	1	50	1	0	0	0	Female	0	1	Other	0	0	1	Commercial	1	0	0	0	Yes	No	Yes	No	No	No	Yes	No	No	No	No	Yes	No	No	No	BMI ≥ 40	0	0	0	1	No	Non-smoker	0		Full Code		No	No	No	No
94	Dead	1	72	0	0	1	0	Female	0	1	White	0	1	0	Commercial	1	0	0	0	Yes	No	Yes	Yes	No	No	No	No	Yes	No	No	No	No	No	Yes	BMI ≥ 40	0	0	0	1	No	Current smoker	1		DNR	Yes	No	Yes	No	No
15	Alive	0	46	1	0	0	0	Female	0	1	White	0	1	0	Commercial	1	0	0	0	Yes	No	No	No	No	No	No	No	No	No	No	No	No	No	Yes	BMI 25-30	0	1	0	0	No	Current smoker	1		Full code	Yes	No	No	No	No
122	Alive	0	61	0	1	0	0	Female	0	1	Other	0	0	1	Commercial	1	0	0	0	Yes	No	No	No	No	No	No	No	No	No	No	No	No	No	Yes	BMI 25-30	0	1	0	0	No	Non-smoker	0	contact with COVID	Full code	No	No	No	Yes	Yes
125	Alive	0	77	0	0	0	1	Female	0	1	Other	0	0	1	Commercial	1	0	0	0	Yes	Yes	Yes	No	No	No	Yes	No	Yes	No	No	No	CKD>3	No	Yes	BMI 25-30	0	1	0	0	No	Non-smoker	0	Contact with COVID19 pt	Full code		Yes	No	Yes	Yes
22	Dead	1	87	0	0	0	1	Female	0	1	White	0	1	0	Commercial	1	0	0	0	Yes	No	Yes	No	No	Yes	No	No	Yes	No	No	No	CKD>3	No	No	BMI 25-30	0	1	0	0	Yes	Current smoker	1		DNR		No	Yes	Yes	Yes
92	Alive	0	27	1	0	0	0	Female	0	1	Other	0	0	1	Commercial	1	0	0	0	No	No	No	No	No	No	No	No	No	No	No	No	No	No	No	BMI 30-40	0	0	1	0	No	Non-smoker	0		Full code		No	Yes	Yes	No
113	Alive	0	46	1	0	0	0	Female	0	1	Other	0	0	1	Commercial	1	0	0	0	Yes	No	Yes	No	No	No	Yes	No	Yes	No	No	No	No	No	No	BMI 30-40	0	0	1	0	No	Non-smoker	0		Full code	No	No	No	Yes	No
5	Alive	0	55	0	1	0	0	Female	0	1	Other	0	0	1	Commercial	1	0	0	0	Yes	No	No	No	No	No	No	No	No	No	No	No	No	No	No	BMI 30-40	0	0	1	0	No	Smoker	1		Full code	Yes	No	No	No	No
25	Alive	0	57	0	1	0	0	Female	0	1	White	0	1	0	Commercial	1	0	0	0	Yes	No	Yes	No	No	No	No	No	No	No	Yes	No	No	No	No	BMI 30-40	0	0	1	0	No	Non-smoker	0		Full Code	No	No	Yes	Yes	Yes
21	Alive	0	60	0	1	0	0	Female	0	1	African	1	0	0	Commercial	1	0	0	0	Yes	Yes	No	No	No	No	No	No	No	No	No	No	No	No	No	BMI 30-40	0	0	1	0	No	Non-smoker	0	Travel out of country	Full code	Yes	No	No	No	No
83	Alive	0	61	0	1	0	0	Female	0	1	White	0	1	0	Commercial	1	0	0	0	No	No	No	No	No	No	No	No	No	No	No	No	No	No	No	BMI 30-40	0	0	1	0	No	Current smoker	1		Full code		Yes	No	Yes	No
86	Alive	0	63	0	1	0	0	Female	0	1	White	0	1	0	Commercial	1	0	0	0	No	No	No	No	No	No	No	No	No	No	No	No	No	No	No	BMI 30-40	0	0	1	0	No		0		Full code	Yes	No	Yes	Yes	Yes
81	Alive	0	64	0	1	0	0	Female	0	1	White	0	1	0	Commercial	1	0	0	0	Yes	No	Yes	No	No	No	No	No	Yes	No	No	No	No	No	No	BMI 30-40	0	0	1	0	No	Non-smoker	0		Full code		Yes	No	Yes	Yes
106	Alive	0	65	0	0	1	0	Female	0	1	African	1	0	0	Commercial	1	0	0	0	Yes	No	Yes	No	No	No	No	No	No	No	No	No	No	No	No	BMI 30-40	0	0	1	0	No	Non-smoker	0	Contact with COVID19 pt	Full code	Yes	No	No	Yes	No
80	Alive	0	67	0	0	1	0	Female	0	1	Other	0	0	1	Commercial	1	0	0	0	Yes	No	Yes	No	No	No	No	No	Yes	No	No	No	No	No	Yes	BMI 30-40	0	0	1	0	No	Non-smoker	0	Contact with COVID19 pt	Full code		No	No	No	No
67	Alive	0	69	0	0	1	0	Female	0	1	Other	0	0	1	Commercial	1	0	0	0	Yes	No	Yes	No	No	No	No	No	No	No	No	No	No	No	No	BMI 30-40	0	0	1	0	No	Non-smoker	0	Travel out of country	Full code	No	Yes	Yes	Yes	Yes
118	Dead	1	80	0	0	0	1	Female	0	1	Other	0	0	1	Commercial	1	0	0	0	Yes	No	Yes	No	No	No	No	No	Yes	No	No	No	No	No	Yes	BMI 30-40	0	0	1	0	Yes	Non-smoker	0	Contact with COVID19 pt	DNR	Yes	No	Yes	Yes	Yes
51	Alive	0	36	1	0	0	0	Male	1	0	Other	0	0	1	Commercial	1	0	0	0	No	No	No	No	No	No	No	No	No	No	No	No	No	No	No	BMI ≤ 25	1	0	0	0	No	Non-smoker	0	Contact with COVID19 pt	Full code		Yes	No	Yes	No
91	Alive	0	47	1	0	0	0	Male	1	0	African	1	0	0	Commercial	1	0	0	0	Yes	No	Yes	No	No	No	No	No	Yes	No	No	No	No	No	Yes	BMI ≤ 25	1	0	0	0	No	Non-smoker	0		Full code	No	No	No	No	No
61	Alive	0	49	1	0	0	0	Male	1	0	Other	0	0	1	Commercial	1	0	0	0	Yes	No	No	No	No	No	No	No	No	No	No	No	No	No	Yes	BMI ≤ 25	1	0	0	0	No	Non-smoker	0		Full Code		No	No	Yes	No
50	Alive	0	53	1	0	0	0	Male	1	0	White	0	1	0	Commercial	1	0	0	0	Yes	No	Yes	Yes	No	No	No	No	No	No	No	No	No	No	No	BMI ≤ 25	1	0	0	0	No	Non-smoker	0	Travel outstate	Full code		No	Yes	Yes	No
110	Alive	0	60	0	1	0	0	Male	1	0	White	0	1	0	Commercial	1	0	0	0	Yes	Yes	Yes	Yes	No	No	No	No	Yes	No	No	No	No	Cirrhosis	Yes	BMI ≤ 25	1	0	0	0	No	Current smoker	1	travel out of country	Full Code		No	Yes	No	No
97	Alive	0	60	0	1	0	0	Male	1	0	White	0	1	0	Commercial	1	0	0	0	Yes	No	Yes	No	No	No	No	No	No	No	No	No	No	No	No	BMI ≤ 25	1	0	0	0	No	Non-smoker	0	Contact with COVID19 pt	Full code	No	Yes	No	No	No
36	Alive	0	64	0	1	0	0	Male	1	0	Other	0	0	1	Commercial	1	0	0	0	No	No	No	No	No	No	No	No	No	No	No	No	No	No	No	BMI ≤ 25	1	0	0	0	No	Non-smoker	0		Full code		Yes	No	No	No
49	Alive	0	69	0	0	1	0	Male	1	0	White	0	1	0	Commercial	1	0	0	0	Yes	No	Yes	Yes	No	No	No	No	Yes	Yes	Yes	No	CKD>3	No	No	BMI ≤ 25	1	0	0	0	No	Non-smoker	0		Full code	No	Yes	No	No	Yes
37	Alive	0	73	0	0	1	0	Male	1	0	Other	0	0	1	Commercial	1	0	0	0	Yes	No	Yes	No	Yes	No	No	No	Yes	No	No	No	No	No	Yes	BMI ≤ 25	1	0	0	0	No	Non-smoker	0	Travel outstate	Full code		Yes	No	Yes	Yes
71	Alive	0	74	0	0	1	0	Male	1	0	White	0	1	0	Commercial	1	0	0	0	Yes	No	No	No	No	No	No	No	No	No	No	No	No	No	Yes	BMI ≤ 25	1	0	0	0	No		0	Travel out of country	Full code	No	No	No	Yes	No
33	Alive	0	77	0	0	0	1	Male	1	0	Other	0	0	1	Commercial	1	0	0	0	Yes	No	Yes	No	No	No	No	No	Yes	No	No	No	No	No	Yes	BMI ≤ 25	1	0	0	0	No	Non-smoker	0		Full code		Yes	No	No	No
105	Alive	0	32	1	0	0	0	Male	1	0	White	0	1	0	Commercial	1	0	0	0	No	No	No	No	No	No	No	No	No	No	No	No	No	No	No	BMI ≥ 40	0	0	0	1	No	Non-smoker	0		Full code	Yes	Yes	No	Yes	No
88	Dead	1	49	1	0	0	0	Male	1	0	Other	0	0	1	Commercial	1	0	0	0	Yes	No	Yes	No	No	Yes	No	Yes	No	Yes	Yes	No	No	No	Yes	BMI ≥ 40	0	0	0	1	No	Non-smoker	0		Full code		Yes	Yes	Yes	Yes
30	Alive	0	39	1	0	0	0	Male	1	0	African	1	0	0	Commercial	1	0	0	0	Yes	No	No	No	No	No	No	No	No	No	No	No	No	No	No	BMI 25-30	0	1	0	0	No	Non-smoker	0	Travel outstate	Full Code		No	No	No	No
62	Alive	0	42	1	0	0	0	Male	1	0	Other	0	0	1	Commercial	1	0	0	0	Yes	No	Yes	No	No	No	No	No	No	No	No	No	No	No	No	BMI 25-30	0	1	0	0	No	Non-smoker	0	Contact with COVID19 pt	Full code	No	Yes	No	Yes	No
29	Alive	0	50	1	0	0	0	Male	1	0	Other	0	0	1	Commercial	1	0	0	0	Yes	No	Yes	No	No	No	Yes	No	Yes	No	No	No	No	No	Yes	BMI 25-30	0	1	0	0	No	Non-smoker	0	Travel outstate	Full code		No	No	No	No
34	Alive	0	52	1	0	0	0	Male	1	0	White	0	1	0	Commercial	1	0	0	0	Yes	No	Yes	No	No	No	No	No	No	No	No	No	No	No	No	BMI 25-30	0	1	0	0	No	Non-smoker	0		Full code		No	No	No	No
60	Alive	0	56	0	1	0	0	Male	1	0	White	0	1	0	Commercial	1	0	0	0	Yes	No	No	No	No	No	No	No	No	No	No	No	No	No	No	BMI 25-30	0	1	0	0	No	Non-smoker	0	contact with COVID	Full Code		Yes	No	No	No
102	Alive	0	56	0	1	0	0	Male	1	0	White	0	1	0	Commercial	1	0	0	0	Yes	No	No	No	No	No	No	No	No	No	No	No	No	No	Yes	BMI 25-30	0	1	0	0	No	Non-smoker	0		Full code		No	No	No	No
7	Dead	1	60	0	1	0	0	Male	1	0	African	1	0	0	Commercial	1	0	0	0	Yes	No	Yes	No	No	No	No	No	No	No	No	No	CKD>3	No	No	BMI 25-30	0	1	0	0	No	Non-smoker	0		Full code	Yes	No	No	No	No
63	Dead	1	60	0	1	0	0	Male	1	0	Other	0	0	1	Commercial	1	0	0	0	Yes	No	Yes	No	No	No	No	No	No	No	No	No	No	No	Yes	BMI 25-30	0	1	0	0	No	Non-smoker	0		Limited DNR	No	No	Yes	Yes	No
18	Alive	0	61	0	1	0	0	Male	1	0	Other	0	0	1	Commercial	1	0	0	0	Yes	No	Yes	No	No	No	No	No	Yes	No	No	No	No	No	Yes	BMI 25-30	0	1	0	0	No	Non-smoker	0	Travel out of country	Full code		No	Yes	Yes	No
59	Alive	0	61	0	1	0	0	Male	1	0	Other	0	0	1	Commercial	1	0	0	0	Yes	No	Yes	No	No	No	No	No	Yes	No	No	No	No	No	Yes	BMI 25-30	0	1	0	0	No	Non-smoker	0	travel out of state	Full Code		No	No	No	No
77	Alive	0	61	0	1	0	0	Male	1	0	White	0	1	0	Commercial	1	0	0	0	No	No	No	No	No	No	No	No	No	No	No	No	No	No	No	BMI 25-30	0	1	0	0	No	Non-smoker	0	Contact with COVID19 pt	Full code		Yes	No	No	No
41	Alive	0	64	0	1	0	0	Male	1	0	White	0	1	0	Commercial	1	0	0	0	Yes	Yes	Yes	No	No	No	No	No	No	No	No	No	No	No	No	BMI 25-30	0	1	0	0	No	Non-smoker	0	Travel outstate	Full code	No	Yes	No	No	No
31	Alive	0	40	1	0	0	0	Male	1	0	White	0	1	0	Commercial	1	0	0	0	Yes	No	Yes	Yes	No	No	No	No	No	No	No	No	No	No	Yes	BMI 30-40	0	0	1	0	No	Non-smoker	0		Full code		No	No	No	No
131	Alive	0	43	1	0	0	0	Male	1	0	Other	0	0	1	Commercial	1	0	0	0	Yes	No	Yes	No	No	No	No	No	No	No	No	No	No	No	Yes	BMI 30-40	0	0	1	0	No	Smoker	1	high risk job	Full Code		No	No	Yes	Yes
1	Alive	0	47	1	0	0	0	Male	1	0	African	1	0	0	Commercial	1	0	0	0	Yes	No	No	No	No	No	No	No	No	No	No	No	No	No	No	BMI 30-40	0	0	1	0	No	Non-smoker	0		Full code	Yes	Yes	No	No	No
2	Alive	0	49	1	0	0	0	Male	1	0	White	0	1	0	Commercial	1	0	0	0	Yes	No	Yes	No	No	No	No	No	No	No	No	No	No	No	No	BMI 30-40	0	0	1	0	No	Non-smoker	0	travel out of country	Full code	Yes	No	Yes	No	No
44	Alive	0	54	1	0	0	0	Male	1	0	Other	0	0	1	Commercial	1	0	0	0	Yes	No	No	No	No	No	No	No	No	No	No	No	No	No	Yes	BMI 30-40	0	0	1	0	No	Non-smoker	0		Full Code	Yes	Yes	Yes	Yes	No
89	Alive	0	59	0	1	0	0	Male	1	0	Other	0	0	1	Commercial	1	0	0	0	No	No	No	No	No	No	No	No	No	No	No	No	No	No	No	BMI 30-40	0	0	1	0	No	Non-smoker	0	Travel outstate	Full Code		Yes	No	No	No
90	Alive	0	60	0	1	0	0	Male	1	0	White	0	1	0	Commercial	1	0	0	0	Yes	No	Yes	No	No	No	No	No	No	No	No	No	No	No	Yes	BMI 30-40	0	0	1	0	No	Smoker	1	Travel out of country	Full code	No	Yes	No	No	No
6	Dead	1	62	0	1	0	0	Male	1	0	White	0	1	0	Commercial	1	0	0	0	Yes	No	Yes	Yes	No	No	No	No	Yes	No	No	No	No	No	Yes	BMI 30-40	0	0	1	0	No	Non-smoker	0	Travel outstate	Full Code	Yes	Yes	Yes	No	Yes
111	Alive	0	62	0	1	0	0	Male	1	0	White	0	1	0	Commercial	1	0	0	0	Yes	No	Yes	No	No	No	No	No	Yes	No	No	No	No	No	Yes	BMI 30-40	0	0	1	0	No	Non-smoker	0		Full Code	No	Yes	No	No	No
8	Alive	0	63	0	1	0	0	Male	1	0	White	0	1	0	Commercial	1	0	0	0	Yes	No	Yes	Yes	No	No	No	No	Yes	No	No	No	No	No	No	BMI 30-40	0	0	1	0	No	Non-smoker	0	Travel outstate	Full code		No	No	Yes	No
98	Alive	0	63	0	1	0	0	Male	1	0	White	0	1	0	Commercial	1	0	0	0	Yes	Yes	Yes	No	No	No	No	No	Yes	No	No	No	No	No	Yes	BMI 30-40	0	0	1	0	No	Non-smoker	0		Full code		Yes	No	Yes	No
28	Alive	0	64	0	1	0	0	Male	1	0	White	0	1	0	Commercial	1	0	0	0	Yes	Yes	No	No	No	No	No	No	No	No	No	No	No	No	No	BMI 30-40	0	0	1	0	No	Non-smoker	0		Full code	Yes	Yes	No	Yes	Yes
120	Dead	1	71	0	0	1	0	Male	1	0	Other	0	0	1	Commercial	1	0	0	0	Yes	No	Yes	Yes	No	No	No	No	Yes	No	No	No	ESRD on Dialysis		Yes	BMI 30-40	0	0	1	0	No	Non-smoker	0		Full Code		No	Yes	Yes	Yes
65	Alive	0	74	0	0	1	0	Male	1	0	White	0	1	0	Commercial	1	0	0	0	Yes	No	Yes	No	No	No	No	Yes	Yes	No	No	No	No	No	Yes	BMI 30-40	0	0	1	0	No	Current smoker	1		Full code		No	Yes	Yes	No
27	Alive	0	81	0	0	0	1	Male	1	0	Other	0	0	1	Commercial	1	0	0	0	Yes	No	Yes	No	No	Yes	No	No	No	No	No	No	No	No	No	BMI 30-40	0	0	1	0	No	Non-smoker	0		Full code	Yes	No	No	Yes	Yes
123	Alive	0	60	0	1	0	0	Female	0	1	White	0	1	0	Medicaid	0	0	1	0	Yes	No	No	No	No	No	Yes	No	No	No	Yes	Yes	No	No	No	BMI ≤ 25	1	0	0	0	No	Non-smoker	0	travel out of state	Limited DNR		No	No	No	No
124	Dead	1	36	1	0	0	0	Female	0	1	Other	0	0	1	Medicaid	0	0	1	0	Yes	No	No	No	No	No	Yes	No	No	No	No	No	No	No	Yes	BMI 30-40	0	0	1	0	No	Non-smoker	0		Full code	Yes	Yes	Yes	Yes	Yes
103	Alive	0	60	0	1	0	0	Male	1	0	Other	0	0	1	Medicaid	0	0	1	0	Yes	No	Yes	No	No	No	Yes	No	No	No	No	No	No	No	No	BMI ≤ 25	1	0	0	0	No	Non-smoker	0		Full code	No	No	Yes	Yes	Yes
52	Alive	0	61	0	1	0	0	Male	1	0	Other	0	0	1	Medicaid	0	0	1	0	Yes	No	Yes	No	No	No	No	No	No	No	No	No	No	No	No	BMI ≤ 25	1	0	0	0	No	Non-smoker	0	Travel outstate	Full code		Yes	No	No	No
101	Alive	0	31	1	0	0	0	Male	1	0	White	0	1	0	Medicaid	0	0	1	0	No	No	No	No	No	No	No	No	No	No	No	No	No	No	No	BMI ≥ 40	0	0	0	1	No	Non-smoker	0		Full code	No	No	No	No	No
119	Alive	0	36	1	0	0	0	Male	1	0	Other	0	0	1	Medicaid	0	0	1	0	No	No	No	No	No	No	No	No	No	No	No	No	No	No	No	BMI 25-30	0	1	0	0	No	Not mentioned	0	Contact with COVID19 pt	Full code	Yes	No	Yes	Yes	Yes
127	Alive	0	66	0	0	1	0	Male	1	0	Other	0	0	1	Medicaid	0	0	1	0	Yes	No	Yes	No	No	No	No	No	No	No	No	No	CKD>3	No	Yes	BMI 25-30	0	1	0	0	No	Non-smoker	0		Full code		Yes	Yes	Yes	Yes
16	Dead	0	36	1	0	0	0	Male	1	0	African	1	0	0	Medicaid	0	0	1	0	Yes	No	Yes	No	No	No	No	No	No	No	Yes	No	No	No	Yes	BMI 30-40	0	0	1	0	No	Non-smoker	0	travel out of state	Full code		Yes	No	No	Yes
126	Alive	0	37	1	0	0	0	Male	1	0	Other	0	0	1	Medicaid	0	0	1	0	No	No	No	No	No	No	No	No	No	No	No	No	No	No	No	BMI 30-40	0	0	1	0	No	Non-smoker	0	contact with COVID	Full code	No	Yes	No	No	No
121	Alive	0	37	1	0	0	0	Male	1	0	Other	0	0	1	Medicaid	0	0	1	0	Yes	No	No	No	No	No	No	No	No	No	No	No	No	No	Yes	BMI 30-40	0	0	1	0	No	Not mentioned	0		Full code	Yes	No	Yes	Yes	Yes
99	Alive	0	43	1	0	0	0	Male	1	0	Other	0	0	1	Medicaid	0	0	1	0	No	No	No	No	No	No	No	No	No	No	No	No	No	No	No	BMI 30-40	0	0	1	0	No	Non-smoker	0	Travel outstate	Full code	Yes	No	No	Yes	Yes
130	Dead	1	59	0	1	0	0	Male	1	0	White	0	1	0	Medicaid	0	0	1	0	Yes	No	Yes	Yes	No	Yes	No	No	Yes	No	No	No	CKD>3	No	No	BMI 30-40	0	0	1	0	No	Current smoker	1	contact with COVID	Full Code	Yes	No	No	No	Yes
10	Alive	0	59	0	1	0	0	Female	0	1	African	1	0	0	Medicare	0	1	0	0	Yes	No	Yes	No	No	No	Yes	No	No	No	No	No	No	No	No	BMI ≤ 25	1	0	0	0	No	Current smoker	1	Travel out of country	Full code		Yes	No	Yes	Yes
47	Dead	1	62	0	1	0	0	Female	0	1	Other	0	0	1	Medicare	0	1	0	0	Yes	No	Yes	No	No	No	No	No	No	No	No	No	ESRD on Dialysis	No	Yes	BMI ≤ 25	1	0	0	0	No	Non-smoker	0		DNR		Yes	No	No	No
3	Alive	0	70	0	0	1	0	Female	0	1	White	0	1	0	Medicare	0	1	0	0	Yes	No	Yes	No	No	No	No	No	Yes	No	No	No	No	No	No	BMI ≤ 25	1	0	0	0	No	Non-smoker	0	Travel out of country	Full code		No	No	No	Yes
84	Alive	0	72	0	0	1	0	Female	0	1	White	0	1	0	Medicare	0	1	0	0	Yes	No	Yes	No	No	No	No	No	No	No	No	No	No	No	Yes	BMI ≤ 25	1	0	0	0	Yes	Non-smoker	0	Contact with COVID19 pt	DNR	No	No	No	No	Yes
129	Alive	0	73	0	0	1	0	Female	0	1	Other	0	0	1	Medicare	0	1	0	0	No	No	No	No	No	No	No	No	No	No	No	No	No	No	No	BMI ≤ 25	1	0	0	0	No	Non-smoker	0	contact with COVID	Full code	No	Yes	No	Yes	Yes
72	Dead	1	79	0	0	0	1	Female	0	1	White	0	1	0	Medicare	0	1	0	0	Yes	No	No	No	No	Yes	No	Yes	No	No	No	No	No	No	No	BMI ≤ 25	1	0	0	0	No	Non-smoker	0	Travel out of country	Limited DNR	No	No	No	Yes	Yes
108	Alive	0	74	0	0	1	0	Female	0	1	African	1	0	0	Medicare	0	1	0	0	Yes	No	Yes	No	No	No	Yes	No	Yes	Yes	No	No	No	No	No	BMI ≥ 40	0	0	0	1	Yes	Non-smoker	0		Full code		No	Yes	Yes	Yes
66	Alive	0	61	0	1	0	0	Female	0	1	Other	0	0	1	Medicare	0	1	0	0	Yes	No	Yes	No	No	No	Yes	No	Yes	No	No	No	No	No	No	BMI 25-30	0	1	0	0	No	Non-smoker	0		Full code	Yes	No	No	No	No
93	Alive	0	49	1	0	0	0	Female	0	1	Other	0	0	1	Medicare	0	1	0	0	Yes	No	Yes	No	No	No	No	No	Yes	No	No	No	No	No	Yes	BMI 30-40	0	0	1	0	No	Non-smoker	0		Full code		No	No	No	No
100	Alive	0	53	1	0	0	0	Female	0	1	Other	0	0	1	Medicare	0	1	0	0	Yes	No	Yes	No	Yes	No	Yes	Yes	Yes	No	No	No	No	No	No	BMI 30-40	0	0	1	0	No	Non-smoker	0		Full code		No	No	No	No
95	Dead	1	68	0	0	1	0	Female	0	1	Other	0	0	1	Medicare	0	1	0	0	Yes	No	Yes	No	Yes	No	No	No	No	No	No	No	No	No	Yes	BMI 30-40	0	0	1	0	Yes	Non-smoker	0	Travel outstate	DNR		Yes	Yes	Yes	Yes
11	Dead	1	70	0	0	1	0	Female	0	1	White	0	1	0	Medicare	0	1	0	0	Yes	No	Yes	No	No	No	Yes	No	No	No	Yes	No	No	No	Yes	BMI 30-40	0	0	1	0	No	Not mentioned	0		Full Code	No	No	No	Yes	Yes
26	Dead	1	80	0	0	0	1	Female	0	1	African	1	0	0	Medicare	0	1	0	0	Yes	No	Yes	Yes	Yes	Yes	No	No	No	No	No	No	CKD>3	No	Yes	BMI 30-40	0	0	1	0	No	Non-smoker	0		Full code		No	No	No	Yes
57	Alive	0	66	0	0	1	0	Male	1	0	White	0	1	0	Medicare	0	1	0	0	Yes	No	Yes	Yes	No	No	No	No	Yes	No	No	No	No	No	No	BMI ≤ 25	1	0	0	0	No	Non-smoker	0	high risk job	Full Code		No	No	No	No
56	Dead	1	68	0	0	1	0	Male	1	0	African	1	0	0	Medicare	0	1	0	0	Yes	No	Yes	No	No	Yes	No	No	No	Yes	No	Yes	ESRD on Dialysis	No	No	BMI ≤ 25	1	0	0	0	No	Current smoker	1		Limited DNR		No	Yes	Yes	No
114	Alive	0	70	0	0	1	0	Male	1	0	African	1	0	0	Medicare	0	1	0	0	Yes	No	Yes	Yes	No	No	No	No	Yes	No	No	No	ESRD on Dialysis	No	Yes	BMI ≤ 25	1	0	0	0	No	Non-smoker	0		Full code		No	No	Yes	No
20	Alive	0	76	0	0	0	1	Male	1	0	African	1	0	0	Medicare	0	1	0	0	Yes	Yes	Yes	No	No	No	No	No	No	No	No	No	No	No	Yes	BMI ≤ 25	1	0	0	0	No	Current smoker	1		Full Code		No	No	Yes	No
104	Alive	0	79	0	0	0	1	Male	1	0	Other	0	0	1	Medicare	0	1	0	0	Yes	No	Yes	No	Yes	No	No	No	Yes	No	No	No	No	No	Yes	BMI ≤ 25	1	0	0	0	No	Non-smoker	0		Full code		No	No	No	No
116	Dead	1	81	0	0	0	1	Male	1	0	Other	0	0	1	Medicare	0	1	0	0	Yes	No	Yes	No	No	No	No	No	Yes	No	No	No	No	No	No	BMI ≤ 25	1	0	0	0	No	Non-smoker	0		DNR		Yes	No	Yes	Yes
12	Alive	0	84	0	0	0	1	Male	1	0	White	0	1	0	Medicare	0	1	0	0	Yes	Yes	Yes	No	No	No	No	No	Yes	No	No	No	No	No	No	BMI ≤ 25	1	0	0	0	Yes	Not mentioned	0		Full Code	No	No	No	No	No
48	Dead	1	88	0	0	0	1	Male	1	0	White	0	1	0	Medicare	0	1	0	0	Yes	No	No	No	Yes	No	No	Yes	No	No	No	No	No	No	No	BMI ≤ 25	1	0	0	0	Yes	Non-smoker	0		DNR		Yes	No	Yes	Yes
115	Alive	0	66	0	0	1	0	Male	1	0	Other	0	0	1	Medicare	0	1	0	0	Yes	No	Yes	Yes	Yes	No	No	Yes	Yes	No	No	Yes	No	No	Yes	BMI 25-30	0	1	0	0	No	Current smoker	1		Full code		Yes	No	No	No
58	Alive	0	66	0	0	1	0	Male	1	0	Other	0	0	1	Medicare	0	1	0	0	Yes	No	Yes	No	No	No	No	No	No	No	No	No	No	No	No	BMI 25-30	0	1	0	0	No	Non-smoker	0		Full Code		No	No	No	Yes
9	Alive	0	68	0	0	1	0	Male	1	0	White	0	1	0	Medicare	0	1	0	0	Yes	No	Yes	Yes	No	No	Yes	No	Yes	No	No	No	No	No	No	BMI 25-30	0	1	0	0	No	Non-smoker	0	Travel outstate	Full code	Yes	No	No	No	No
64	Alive	0	70	0	0	1	0	Male	1	0	Other	0	0	1	Medicare	0	1	0	0	Yes	No	Yes	No	No	No	No	No	No	No	No	No	No	No	No	BMI 25-30	0	1	0	0	No	Current smoker	1		Full code	Yes	Yes	No	Yes	Yes
17	Dead	1	70	0	0	1	0	Male	1	0	White	0	1	0	Medicare	0	1	0	0	Yes	No	No	No	No	No	No	No	No	No	No	No	No	No	No	BMI 25-30	0	1	0	0	No	Non-smoker	0		Limited DNR	Yes	No	No	No	No
4	Dead	1	73	0	0	1	0	Male	1	0	White	0	1	0	Medicare	0	1	0	0	Yes	No	Yes	Yes	No	Yes	No	No	Yes	No	No	No	No	No	Yes	BMI 25-30	0	1	0	0	No	Current smoker	1		Limited DNR	No	Yes	No	No	No
73	Alive	0	73	0	0	1	0	Male	1	0	White	0	1	0	Medicare	0	1	0	0	Yes	No	Yes	Yes	No	No	No	No	No	No	No	No	No	No	Yes	BMI 25-30	0	1	0	0	No	Non-smoker	0	Travel out of country	DNR	No	No	Yes	Yes	Yes
69	Alive	0	74	0	0	1	0	Male	1	0	White	0	1	0	Medicare	0	1	0	0	No	No	No	No	No	No	No	No	No	No	No	No	No	No	No	BMI 25-30	0	1	0	0	No	Non-smoker	0	Travel out of country	Limited DNR	No	Yes	No	Yes	Yes
96	Alive	0	75	0	0	0	1	Male	1	0	White	0	1	0	Medicare	0	1	0	0	Yes	No	No	Yes	No	No	No	Yes	No	No	No	No	No	Chronic HCV w/o cirrhosis	No	BMI 25-30	0	1	0	0	Yes	Current smoker	1		Full code		No	No	No	Yes
76	Alive	0	80	0	0	0	1	Male	1	0	African	1	0	0	Medicare	0	1	0	0	Yes	No	Yes	Yes	No	No	No	No	No	No	No	No	No	No	No	BMI 25-30	0	1	0	0	No	Non-smoker	0	Travel out of country	Full code	No	Yes	No	Yes	Yes
68	Dead	1	80	0	0	0	1	Male	1	0	White	0	1	0	Medicare	0	1	0	0	Yes	No	Yes	No	No	No	No	No	Yes	No	No	No	No	No	Yes	BMI 25-30	0	1	0	0	No	Non-smoker	0	travel out of state	Limited DNR	Yes	No	Yes	Yes	Yes
79	Dead	1	84	0	0	0	1	Male	1	0	White	0	1	0	Medicare	0	1	0	0	Yes	No	No	No	No	Yes	No	Yes	No	No	No	No	No	No	No	BMI 25-30	0	1	0	0	No	Non-smoker	0	Contact with COVID19 pt	DNR	Yes	No	No	Yes	Yes
43	Dead	1	87	0	0	0	1	Male	1	0	White	0	1	0	Medicare	0	1	0	0	Yes	No	Yes	Yes	No	No	No	No	No	No	No	No	CKD>3	No	No	BMI 25-30	0	1	0	0	No	Current smoker	1		Limited DNR		No	No	No	No
74	Alive	0	49	1	0	0	0	Male	1	0	White	0	1	0	Medicare	0	1	0	0	Yes	No	Yes	No	No	No	No	No	No	No	No	Yes	No	No	No	BMI 30-40	0	0	1	0	No	Non-smoker	0	Travel outstate	Full code		Yes	Yes	No	Yes
13	Alive	0	66	0	0	1	0	Male	1	0	Other	0	0	1	Medicare	0	1	0	0	Yes	No	Yes	No	No	No	No	No	No	No	No	No	No	No	No	BMI 30-40	0	0	1	0	No	Non-smoker	0		Full Code		No	No	No	No
40	Alive	0	68	0	0	1	0	Male	1	0	Other	0	0	1	Medicare	0	1	0	0	Yes	No	Yes	No	No	No	No	No	No	No	No	No	No	No	No	BMI 30-40	0	0	1	0	No	Non-smoker	0		Full code		No	No	No	No
19	Alive	0	72	0	0	1	0	Male	1	0	Other	0	0	1	Medicare	0	1	0	0	Yes	No	Yes	No	No	No	No	No	Yes	No	No	No	No	No	Yes	BMI 30-40	0	0	1	0	No	Not mentioned	0	Contact with COVID19 pt	Full code	Yes	No	No	Yes	No
117	Dead	1	73	0	0	1	0	Male	1	0	White	0	1	0	Medicare	0	1	0	0	Yes	No	Yes	No	No	No	No	No	Yes	No	No	No	CKD>3	No	Yes	BMI 30-40	0	0	1	0	No	Not mentioned	0		Full code	Yes	Yes	Yes	Yes	Yes
82	Alive	0	85	0	0	0	1	Male	1	0	White	0	1	0	Medicare	0	1	0	0	Yes	Yes	Yes	No	No	Yes	No	Yes	No	Yes	No	No	CKD>3	No	Yes	BMI 30-40	0	0	1	0	No	Current smoker	1		DNR		No	No	No	No
53	Alive	0	36	1	0	0	0	Female	0	1	African	1	0	0	Uninsured	0	0	0	1	No	No	No	No	No	No	No	No	No	No	No	No	No	No	No	BMI ≤ 25	1	0	0	0	No	Non-smoker	0	Contact with COVID19 pt	Full code		Yes	No	No	Yes
54	Alive	0	58	0	1	0	0	Female	0	1	White	0	1	0	Uninsured	0	0	0	1	No	No	No	No	No	No	No	No	No	No	No	No	No	No	No	BMI ≤ 25	1	0	0	0	No	Non-smoker	0	Contact with COVID19 pt	Full code		No	Yes	Yes	No
128	Dead	0	71	0	0	1	0	Female	0	1	Other	0	0	1	Uninsured	0	0	0	1	Yes	No	Yes	No	No	No	No	No	Yes	No	No	No	No	No	Yes	BMI 25-30	0	1	0	0	No	Non-smoker	0	contact with COVID	Full code		No	Yes	Yes	Yes
85	Alive	0	60	0	1	0	0	Female	0	1	Other	0	0	1	Uninsured	0	0	0	1	Yes	No	Yes	Yes	No	No	No	No	No	No	No	No	No	No	Yes	BMI 30-40	0	0	1	0	No	Non-smoker	0		DNR		Yes	Yes	No	Yes
109	Dead	1	42	1	0	0	0	Male	1	0	Other	0	0	1	Uninsured	0	0	0	1	No	No	No	No	No	No	No	No	No	No	No	No	No	No	Yes	BMI ≤ 25	1	0	0	0	No	Non-smoker	0	Contact with COVID19 pt	DNR	No	No	No	No	Yes
39	Alive	0	70	0	0	1	0	Male	1	0	Other	0	0	1	Uninsured	0	0	0	1	No	No	No	No	No	No	No	No	No	No	No	No	No	No	No	BMI ≤ 25	1	0	0	0	No	Non-smoker	0	Travel outstate	Full code	Yes	Yes	Yes	Yes	No
78	Alive	0	52	1	0	0	0	Male	1	0	White	0	1	0	Uninsured	0	0	0	1	No	No	No	No	No	No	No	No	No	No	No	No	No	No	No	BMI 25-30	0	1	0	0	No	Smoker	1	Travel outstate	Full code		Yes	No	No	No
107	Alive	0	23	1	0	0	0	Male	1	0	Other	0	0	1	Uninsured	0	0	0	1	No	No	No	No	No	No	No	No	No	No	No	No	No	No	No	BMI 30-40	0	0	1	0	No	Non-smoker	0	contact with COVID	Full code		Yes	No	Yes	No
32	Alive	0	29	1	0	0	0	Male	1	0	White	0	1	0	Uninsured	0	0	0	1	Yes	No	Yes	No	No	No	No	No	No	No	No	No	No	No	No	BMI 30-40	0	0	1	0	No	Non-smoker	0		Full code	Yes	Yes	No	Yes	No
42	Alive	0	39	1	0	0	0	Male	1	0	White	0	1	0	Uninsured	0	0	0	1	Yes	No	Yes	No	No	No	No	No	No	No	No	No	No	No	Yes	BMI 30-40	0	0	1	0	No	Non-smoker	0	Travel out of country	Full code		Yes	Yes	Yes	Yes
35	Alive	0	44	1	0	0	0	Male	1	0	Other	0	0	1	Uninsured	0	0	0	1	Yes	No	No	No	No	No	No	No	No	No	No	No	No	No	Yes	BMI 30-40	0	0	1	0	No	Non-smoker	0		Full code	Yes	Yes	No	No	No
87	Alive	0	64	0	1	0	0	Male	1	0	Other	0	0	1	Uninsured	0	0	0	1	Yes	No	Yes	No	No	No	No	Yes	No	No	No	No	No	No	No	BMI 30-40	0	0	1	0	No	Non-smoker	0		Full code		Yes	No	No	No
[truncated: 59 more columns]
